# Supplementary material for: Exploring microRNA Biomarker for Amyotrophic Lateral Sclerosis
Source: Int J Mol Sci. 2018 Apr 28;19(5):1318. doi: 10.3390/ijms19051318 (PMC5983737; doi:10.3390/ijms19051318)
Supplement: Supplementary file 1 [file ijms-19-01318-s001.zip]

Archive with 4 entries (3 files):
- ijms-293932-s/
- ijms-293932-s/Table S1.pdf
- ijms-293932-s/Table S2.pdf
- ijms-293932-s/Table S3.xlsx
