# Supplementary material for: Exploring microRNA Biomarker for Amyotrophic Lateral Sclerosis
Source: Int J Mol Sci. 2018 Apr 28;19(5):1318. doi: 10.3390/ijms19051318 (PMC5983737; doi:10.3390/ijms19051318)
Supplement: Supplementary file 1 [file ijms-19-01318-s001.zip › ijms-293932-s/Table S3.xlsx]

## Sheet: Sheet1
	LD1	LD2	LD3
hsa-miR-3960_st	-1059.09	-1324.96	1226.93
hsa-miR-3665_st	-991.486	-1228.25	1136.09
hsa-miR-4497_st	-934.963	-1159.49	1078.11
hsa-miR-4787-5p_st	-922.404	-1145.93	1060.89
hsa-let-7b_st	-778.518	-1005.92	943.631
hsa-miR-4466_st	-812.632	-1005.53	930.318
hsa-miR-2861_st	-806.16	-999.571	922.535
hsa-miR-185_st	-690.027	-940.422	876.294
hsa-miR-638_st	-761.404	-939.614	869.263
hsa-miR-1915_st	-728.16	-883.504	817.304
hsa-miR-4516_st	-650.16	-803.522	740.196
hsa-miR-4532_st	-658.123	-792.018	740.203
hsa-miR-4488_st	-645.275	-786.752	730.986
hsa-miR-4508_st	-636.15	-782.164	728.24
hsa-miR-4530_st	-607.298	-739.92	687.009
hsa-miR-4687-3p_st	-585.601	-727.641	670.149
hp_hsa-mir-4485_st	569.312	719.661	-672.311
hsa-miR-1290_st	537.303	688.096	-631.797
hsa-miR-3196_st	-566.99	-684.25	637.333
hsa-miR-106b_st	533.431	682.434	-628.148
hsa-miR-4763-3p_st	-552.893	-681.389	625.447
hsa-miR-191_st	-501.726	-675.431	625.887
hsa-miR-26a_st	522.945	669.523	-618.698
hsa-miR-451_st	494.881	642.755	-587.797
hsa-miR-181a_st	494.006	636.964	-586.343
hsa-miR-151-5p_st	504.313	634.872	-589.236
hsa-miR-17_st	491.358	628.537	-579.614
hsa-let-7i_st	486.732	625.922	-575.256
hsa-miR-106a_st	477.493	609.921	-561.606
hsa-let-7c_st	-476.639	-609.898	580.207
hsa-miR-1469_st	-506.935	-606.655	561.65
hsa-miR-2278_st	485.429	605.539	-562.76
hsa-miR-3940-5p_st	-495.553	-597.937	552.397
hsa-miR-99b-star_st	478.94	597.012	-555.622
hsa-miR-760_st	472.56	595.541	-547.987
hsa-miR-4429_st	-448.885	-589.832	545.488
hsa-miR-584_st	470.557	588.835	-549.744
hsa-let-7d_st	456.686	577.847	-529.04
hsa-miR-3175_st	451.752	573.661	-528.159
hsa-miR-4306_st	456.468	570.809	-528.773
hsa-miR-130b_st	461.369	563.401	-522.242
hsa-miR-122_st	-421.46	-557.436	534.053
hsa-miR-324-3p_st	421.583	551.933	-508.52
hsa-miR-221_st	437.853	546.97	-504.523
hsa-miR-744_st	429.397	546.383	-506.068
hsa-miR-25_st	420.912	533.704	-491.826
hsa-miR-4485_st	431.708	523.339	-495.159
hsa-miR-378i_st	398.268	508.609	-467.275
hsa-miR-652_st	389.701	496.719	-453.65
hsa-miR-2392_st	399.218	494.839	-462.315
hsa-let-7a_st	376.466	490.309	-445.093
hsa-miR-4507_st	-392.52	-476.848	437.955
hsa-miR-1306_st	398.181	471.814	-444.39
hsa-miR-3149_st	382.484	468.74	-437.367
hsa-miR-23a_st	383.804	468.233	-435.503
hsa-miR-107_st	378.824	459.243	-422.726
hsa-miR-30d_st	361.779	451.277	-418.284
hsa-miR-378c_st	353.009	450.848	-411.468
hsa-miR-4701-3p_st	-289.701	-437.654	392.923
hsa-miR-4707-5p_st	-327.857	-376.287	345.062
hsa-miR-1180_st	314.922	369.384	-350.913
hsa-miR-1281_st	-320.078	-361.881	333.196
hsa-miR-103a_st	305.239	356.135	-327.051
hsa-miR-4656_st	297.16	352.507	-327.885
hsa-miR-455-3p_st	-318.316	-347.124	308.484
hsa-miR-16_st	302.822	340.376	-312.923
hsa-miR-4270_st	-286.703	-339.38	307.163
hsa-miR-1825_st	220.619	330.906	-308.636
hsa-miR-151-3p_st	277.253	320.474	-306.067
hsa-miR-4745-5p_st	-299.378	-317.265	297.336
hsa-miR-940_st	210.634	317.213	-293.09
hsa-miR-423-5p_st	-231.004	-316.768	292.665
hsa-miR-2110_st	249.464	315.001	-287.116
hp_hsa-mir-548ai_st	193.619	295.978	-265.517
hsa-miR-134_st	241.37	285.393	-272.874
hsa-miR-3064-5p_st	252.499	267.961	-255.061
hsa-miR-146a_st	244.506	263.467	-256.131
hsa-miR-92a_st	-212.396	-260.743	255.696
hsa-miR-93_st	224.422	260.573	-239.65
hsa-miR-3197_st	203.428	249.014	-227.703
hsa-miR-4734_st	-235.573	-245.124	229.051
hsa-miR-1280_st	153.376	244.582	-229.154
hp_hsa-mir-550a-3_s_st	-209.604	-235.057	219.347
hsa-miR-665_st	196.304	216.374	-205.332
hsa-miR-3613-5p_st	-216.437	-214.338	217.057
hsa-miR-19b_st	182.576	209.846	-191.378
hsa-miR-4455_st	-103.456	-206.547	194.456
hsa-miR-1275_st	189.831	205.401	-194.525
hsa-miR-663_st	-190.505	-193.58	179.852
hsa-miR-4741_st	111.337	189.973	-182.01
hsa-miR-483-5p_st	171.241	185.499	-176.345
hp_hsa-mir-550a-2_s_st	-156.657	-164.103	152.278
hp_hsa-mir-550a-1_s_st	-153.864	-161.713	149.966
hsa-miR-3135b_st	138.918	153.544	-149.998
hsa-miR-425_st	138.768	136.568	-129.089
hsa-miR-4440_st	135.776	133.535	-138.861
hsa-miR-4674_st	56.4073	127.473	-118.117
hsa-miR-320e_st	-85.4338	-124.084	123.037
hsa-miR-24_st	149.751	121.174	-113.923
hsa-miR-297_st	-47.7638	-119.193	104.468
hsa-miR-3185_st	35.2834	102.708	-98.6716
hsa-miR-140-3p_st	112.089	101.058	-97.378
hsa-miR-1246_st	-24.1668	-77.5046	88.6664
hsa-miR-4454_st	76.7381	72.7465	-67.4231
hsa-miR-22_st	59.401	58.765	-53.6972
hsa-miR-3148_st	38.4983	-12.3036	-9.47013
hsa-miR-595_st	46.9687	-2.38787	-3.98667
